# Supplementary material for: Adjustments of the Phytochemical Profile of Broccoli to Low and High Growing Temperatures: Implications for the Bioactivity of Its Extracts
Source: Int J Mol Sci. 2024 Mar 26;25(7):3677. doi: 10.3390/ijms25073677 (PMC11011926; doi:10.3390/ijms25073677)
Supplement: Supplementary file 1 [file ijms-25-03677-s001.zip]

Archive with 13 entries (13 files):
- Figure S1.pdf
- Figure S1.tiff
- Figure S2.pdf
- Figure S3.pdf
- Figure S4.pdf
- Figure S5.pdf
- Table S1.xlsx
- Table S2.xlsx
- Table S3.xlsx
- Table S4.xlsx
- Table S5.xlsx
- Table S6.xlsx
- Table S7.pdf
