# Supplementary material for: Adjustments of the Phytochemical Profile of Broccoli to Low and High Growing Temperatures: Implications for the Bioactivity of Its Extracts
Source: Int J Mol Sci. 2024 Mar 26;25(7):3677. doi: 10.3390/ijms25073677 (PMC11011926; doi:10.3390/ijms25073677)
Supplement: Supplementary file 1 [file ijms-25-03677-s001.zip › Table S1.xlsx]

## Sheet: Table S1
Supplementary Table S1. Pearson`s correlation coefficients between the phenolic compounds and antioxidant capacity of broccoli extracts.
	TP	TF	TPA	TFLO	THCA	ANT	TPAN	TT	L-asc (HCl)	Q (HCl)	K (HCl)	SinA (HCl)	FerA (HCl)	L-asc	Q	K	SinA	FerA
ABTS	0.69665	0.794055	0.206173	0.880531	0.890542	0.065757	0.721837	0.565768	0.861623	-0.437622	0.209217	0.757337	-0.934638	-0.668578	0.673868	0.788066	0.82506	-0.931391
DPPH	0.788027	0.010047	0.271975	0.435521	0.440859	-0.191839	0.524598	0.243029	0.358977	-0.840113	-0.599513	0.485945	-0.369327	0.047542	0.306829	0.519928	0.37727	-0.459046
FRAP	0.885408	0.569398	-0.146649	0.637039	0.704119	-0.398378	0.863227	0.844178	0.529413	-0.599835	-0.396358	0.814578	-0.691564	-0.648165	0.91262	0.514541	0.683095	-0.78797
