# Supplementary material for: Adjustments of the Phytochemical Profile of Broccoli to Low and High Growing Temperatures: Implications for the Bioactivity of Its Extracts
Source: Int J Mol Sci. 2024 Mar 26;25(7):3677. doi: 10.3390/ijms25073677 (PMC11011926; doi:10.3390/ijms25073677)
Supplement: Supplementary file 1 [file ijms-25-03677-s001.zip › Table S2.xlsx]

## Sheet: Table S2
Supplementary Table S2. Pearson`s correlation coefficients between the phenolic compounds in broccoli extracts and the level of reactive oxygen species in different cell types.
	MEF-0,05	MEF-0,05+H2O2	HaCaT-0,05	HaCaT-0,05+H2O2	HepG2-0,05	HepG2-0,05+H2O2	HCT116-0,05	HCT116-0,05+H2O2	H460-0,05	H460-0,05+H2O2
TP	-0.136613	0.290802	0.134964	-0.170141	0.141007	0.332705	-0.135617	0.064732	0.187534	0.282628
TF	-0.693982	-0.503746	-0.644996	-0.531649	-0.586307	0.586037	-0.5941	-0.491772	0.07659	0.299738
TPA	-0.437666	-0.51186	-0.332281	-0.421375	-0.145348	0.710909	-0.477155	-0.375905	-0.184951	-0.169058
TFLO	-0.748693	-0.388328	-0.567856	-0.65111	-0.509464	0.711787	-0.725147	-0.489445	-0.310035	-0.21278
THCA	-0.700482	-0.365689	-0.52581	-0.660859	-0.474889	0.690219	-0.693116	-0.479248	-0.273763	-0.169948
ANT	-0.639237	-0.482403	-0.754227	-0.181435	-0.764856	0.223808	-0.652786	-0.363467	-0.791677	-0.630388
TPAN	-0.328235	-0.070122	-0.11696	-0.463675	-0.13159	0.554705	-0.270633	-0.157262	0.068303	-0.003923
TT	-0.113201	-0.148385	-0.112216	-0.374147	-0.199804	0.266004	-0.22036	-0.131642	0.045177	0.205015
L-asc (HCl)	-0.666585	-0.485627	-0.485229	-0.696033	-0.310596	0.717925	-0.689111	-0.609168	0.023765	0.231944
Q (HCl)	-0.025587	-0.43342	-0.243062	0.143596	-0.24045	0.080518	0.208076	0.070842	0.101887	-0.157605
K (HCl)	-0.72355	-0.855536	-0.807418	-0.335914	-0.687951	0.602435	-0.476847	-0.442203	-0.082408	-0.141097
SinA (HCl)	-0.170293	0.024527	0.049989	-0.339635	0.129218	0.36325	-0.166699	-0.148013	0.433734	0.561998
FerA (HCl)	0.724872	0.394626	0.569733	0.647966	0.507565	-0.61212	0.728484	0.543223	0.145708	-0.076942
L-asc	0.323085	0.26815	0.289452	0.328805	0.270877	-0.312733	0.233955	0.242894	-0.395752	-0.571684
Q	-0.085473	-0.053028	0.037142	-0.399515	0.047189	0.350953	-0.091789	-0.129989	0.371691	0.42438
K	-0.739875	-0.297764	-0.579483	-0.582668	-0.576417	0.469925	-0.821256	-0.538421	-0.445931	-0.198506
SinA	-0.583303	-0.206657	-0.461929	-0.53977	-0.422841	0.346631	-0.658709	-0.523589	-0.124105	0.218867
FerA	0.611377	0.289454	0.432013	0.608862	0.382987	-0.576901	0.629002	0.455632	0.064813	-0.134377
