# Supplementary material for: Adjustments of the Phytochemical Profile of Broccoli to Low and High Growing Temperatures: Implications for the Bioactivity of Its Extracts
Source: Int J Mol Sci. 2024 Mar 26;25(7):3677. doi: 10.3390/ijms25073677 (PMC11011926; doi:10.3390/ijms25073677)
Supplement: Supplementary file 1 [file ijms-25-03677-s001.zip › Table S3.xlsx]

## Sheet: Table S3
Supplementary Table S3. Pearson`s correlation coefficients between the phenolic compounds and potential of broccoli extracts to inhibit lipase activity.
	TP	TF	TPA	TFLO	THCA	ANT	TPAN	TT	L-asc (HCl)	Q (HCl)	K (HCl)	SinA (HCl)	FerA (HCl)	L-asc	Q	K	SinA	FerA
Lipase	0.413328	0.302235	-0.409916	0.033649	0.13135	-0.555178	0.296829	0.752713	0.176016	-0.444485	-0.685306	0.545864	-0.237315	-0.648709	0.711537	0.012765	0.396164	-0.330714
