# Supplementary material for: Adjustments of the Phytochemical Profile of Broccoli to Low and High Growing Temperatures: Implications for the Bioactivity of Its Extracts
Source: Int J Mol Sci. 2024 Mar 26;25(7):3677. doi: 10.3390/ijms25073677 (PMC11011926; doi:10.3390/ijms25073677)
Supplement: Supplementary file 1 [file ijms-25-03677-s001.zip › Table S4.xlsx]

## Sheet: Table S4
Supplementary Table S4. Pearson`s correlation coefficients between the photosynthetic pigments in broccoli extracts and the level of reactive oxygen species in different cell types.
	MEF-0,05	MEF-0,05+H2O2	HaCaT-0,05	HaCaT-0,05+H2O2	HepG2-0,05	HepG2-0,05+H2O2	HCT116-0,05	HCT116-0,05+H2O2	H460-0,05	H460-0,05+H2O2
Chl a	-0.330725	-0.124718	-0.310996	0.019764	-0.314752	0.051758	-0.358528	-0.145316	-0.266108	-0.348777
Chl b	-0.898648	-0.624479	-0.726812	-0.147139	-0.562595	0.600916	-0.777581	-0.531647	-0.276246	-0.379292
Car	0.730643	0.40614	0.571796	0.140727	0.399217	-0.444257	0.608289	0.422238	0.264759	0.337849
Porf	-0.887726	-0.607727	-0.701034	-0.09003	-0.560673	0.55303	-0.731574	-0.479176	-0.321029	-0.445158
Chl a/b	0.832548	0.598866	0.662922	0.163823	0.50557	-0.55716	0.725491	0.517586	0.223594	0.282192
