# Supplementary material for: Adjustments of the Phytochemical Profile of Broccoli to Low and High Growing Temperatures: Implications for the Bioactivity of Its Extracts
Source: Int J Mol Sci. 2024 Mar 26;25(7):3677. doi: 10.3390/ijms25073677 (PMC11011926; doi:10.3390/ijms25073677)
Supplement: Supplementary file 1 [file ijms-25-03677-s001.zip › Table S5.xlsx]

## Sheet: Table S5
Supplementary Table S5. Pearson`s correlation coefficients between total proteins, soluble sugars and glucosinolates, and the antioxidant capacity of broccoli extracts.
	ABTS	DPPH	FRAP
PROT	0.244645	0.369866	0.491333
SS	-0.496993	0.335874	0.094654
GLS	0.471628	0.090553	0.72091
