# Supplementary material for: Adjustments of the Phytochemical Profile of Broccoli to Low and High Growing Temperatures: Implications for the Bioactivity of Its Extracts
Source: Int J Mol Sci. 2024 Mar 26;25(7):3677. doi: 10.3390/ijms25073677 (PMC11011926; doi:10.3390/ijms25073677)
Supplement: Supplementary file 1 [file ijms-25-03677-s001.zip › Table S6.xlsx]

## Sheet: Table S6
Supplementary Table S6. Pearson`s correlation coefficients between total proteins, soluble sugars and glucosinolates, and the potential of broccoli extracts to inhibit lipase activity.
	PROT	SS	GLS
Lipase	0.461468	0.140131	0.771685
